# Supplementary material for: Fangumellus flavobadius: a new genus and species of plant bug from Laos (Heteroptera, Miridae, Mirinae, Mirini)
Source: Zookeys. 2016 Jul 6;(603):97–103. doi: 10.3897/zookeys.603.9063 (PMC4978002; doi:10.3897/zookeys.603.9063)
Supplement: XML Treatment for Fangumellus [file zookeys.603.9063-treatment1.xml]

<!DOCTYPE tp:taxon-treatment
  PUBLIC "-//TaxonX//DTD Taxonomic Treatment Publishing DTD v0 20100105//EN" "tax-treatment-NSO.dtd">
<tp:taxon-treatment xmlns:tp="http://www.plazi.org/taxpub"><tp:treatment-meta><kwd-group><label>Taxon classification</label><kwd><named-content content-type="kingdom">Animalia</named-content></kwd><kwd><named-content content-type="order">Hemiptera</named-content></kwd><kwd><named-content content-type="family">Miridae</named-content></kwd></kwd-group><mixed-citation publication-type="journal"><person-group><name><surname>Yasunaga</surname><given-names>Tomohide</given-names></name><name><surname>Oh</surname><given-names>Minsuk</given-names></name><name><surname>Lee</surname><given-names>Seunghwan</given-names></name></person-group><article-title><italic><tp:taxon-name><tp:taxon-name-part taxon-name-part-type="genus">Fangumellus</tp:taxon-name-part> <tp:taxon-name-part taxon-name-part-type="species">flavobadius</tp:taxon-name-part></tp:taxon-name></italic>: a new genus and species of plant bug from Laos (<tp:taxon-name><tp:taxon-name-part taxon-name-part-type="suborder">Heteroptera</tp:taxon-name-part></tp:taxon-name>, <tp:taxon-name><tp:taxon-name-part taxon-name-part-type="family">Miridae</tp:taxon-name-part></tp:taxon-name>, <tp:taxon-name><tp:taxon-name-part taxon-name-part-type="subfamily">Mirinae</tp:taxon-name-part></tp:taxon-name>, <tp:taxon-name><tp:taxon-name-part taxon-name-part-type="tribe">Mirini</tp:taxon-name-part></tp:taxon-name>)</article-title><source>Zookeys</source><day>6</day><month>7</month><year>2016</year><volume>2016</volume><issue>603</issue><fpage>97</fpage><lpage>103</lpage><pub-id pub-id-type="doi">10.3897/zookeys.603.9063</pub-id></mixed-citation></tp:treatment-meta><tp:nomenclature><tp:taxon-name>
            <tp:taxon-name-part taxon-name-part-type="genus">Fangumellus</tp:taxon-name-part>
            <object-id xmlns:xlink="http://www.w3.org/1999/xlink" content-type="zoobank" xlink:type="simple">http://zoobank.org/09B11573-23B5-4AEB-A0D1-6A6B437FCAB7</object-id>
          </tp:taxon-name><tp:taxon-status xmlns:xlink="http://www.w3.org/1999/xlink" xlink:type="simple">gen. n.</tp:taxon-status></tp:nomenclature><tp:treatment-sec sec-type="type species"><title>Type species.</title><p>
            <italic><tp:taxon-name><tp:taxon-name-part taxon-name-part-type="genus">Fangumellus</tp:taxon-name-part> <tp:taxon-name-part taxon-name-part-type="species">flavobadius</tp:taxon-name-part></tp:taxon-name></italic> sp. n.</p></tp:treatment-sec><tp:treatment-sec sec-type="diagnosis"><title>Diagnosis.</title><p>Distinguished from other genera in tribe <tp:taxon-name><tp:taxon-name-part taxon-name-part-type="tribe">Mirini</tp:taxon-name-part></tp:taxon-name> by the following combination of characters: Medium-sized, ovoid, tumid body; less shining, partly matte, almost impunctate dorsal surface; short antenna and labium; short pygophore; and unique shape of parameres and endosoma (Fig. <xref ref-type="fig" rid="F2">2</xref>), especially sinuate distal portion of right paramere.</p></tp:treatment-sec><tp:treatment-sec sec-type="description"><title>Description.</title><p><bold><italic>Male</italic></bold>: Body medium-sized, ovoid, tumid (Fig. <xref ref-type="fig" rid="F1">1A</xref>); dorsal surface weakly shining, with uniformly distributed, pale brown, short, reclining setae. <bold>Head</bold>: <!--PageBreak-->Vertical, smooth; eye rather small; vertex weakly carinate basally; frons neither serrate nor sulcate; clypeus weakly swollen (Fig. <xref ref-type="fig" rid="F1">1C</xref>). <bold>Antenna</bold>: Generally short, not thickened or clavate, lacking noticeable long setae or spines; segment I subequal in length to IV; segment II almost linear, about as thick as I, shorter than basal width of pronotum; segments III and IV filiform. <bold>Labium</bold>: Short, slender, reaching subapical part of mesocoxa (Fig. <xref ref-type="fig" rid="F1">1B</xref>). <bold>Thorax</bold>: Pronotum shagreened or matte, shallowly and irregularly punctate, with narrow calli, not carinate laterally; collar somewhat arched, about as thick as base of antennal segment II; scutellum weakly shining, rather tumid, shallowly and transversely wrinkled; pleura weakly shagreened or matte; metathoracic scent efferent system as in Fig. <xref ref-type="fig" rid="F1">1D</xref>. <bold>Hemelytron</bold>: Less shining, weakly shagreened, with uniformly distributed, whitish, silky, reclining setae. <bold>Legs</bold>: Generally short; tibial spines dark, short, sparsely distributed; meta-tarsomere I subequal in length to II; meta-tarsomere III longer than I or II. <bold>Genitalia</bold> (Fig. <xref ref-type="fig" rid="F2">2</xref>): Pygophore short, with triangular apex (Fig. <xref ref-type="fig" rid="F2">2A</xref>). Parameres quite atypical in shape, generally slender and elongate (Fig. <xref ref-type="fig" rid="F2">2A−D</xref>); left paramere with hooked apex of hypophysis and a thumblike, blunt-tipped protuberance on sensory lobe (Fig. <xref ref-type="fig" rid="F2">2D</xref>); right paramere sigmoid, with somewhat spiral or coiled hypophysis (Fig. <xref ref-type="fig" rid="F2">2C</xref>). Endosoma as in Fig. <xref ref-type="fig" rid="F2">2A−D</xref>, with a slender, apically hooked spiculum; secondary gonopore thick-rimmed, without any accompanied sclerite; seminal duct well expanded subapically (Fig. <xref ref-type="fig" rid="F2">2H</xref>); phallotheca slender, with a folded apex (Fig. <xref ref-type="fig" rid="F2">2F</xref>). <bold><italic>Female</italic></bold>: Unknown.</p><fig id="F1" position="float" orientation="portrait"><label>Figure 1.</label><caption><p>Habitus images of <italic><tp:taxon-name><tp:taxon-name-part taxon-name-part-type="genus">Fangumellus</tp:taxon-name-part> <tp:taxon-name-part taxon-name-part-type="species">flavobadius</tp:taxon-name-part></tp:taxon-name></italic>, holotype male. <bold>A</bold> dorsal view <bold>B</bold> ventral view <bold>C</bold> head in frontal view <bold>D</bold> head and thorax in left lateral view.</p></caption><graphic xmlns:xlink="http://www.w3.org/1999/xlink" xlink:href="zookeys-603-097-g001.jpg" position="float" orientation="portrait" xlink:type="simple" id="oo_94861.jpg"/></fig><fig id="F2" position="float" orientation="portrait"><label>Figure 2.</label><caption><p>Male genitalia of <italic><tp:taxon-name><tp:taxon-name-part taxon-name-part-type="genus">Fangumellus</tp:taxon-name-part> <tp:taxon-name-part taxon-name-part-type="species">flavobadius</tp:taxon-name-part></tp:taxon-name></italic>. <bold>A</bold> pygophore in ventral view <bold>B</bold> pygophore in caudal view <bold>C</bold> right paramere <bold>D</bold> left paramere <bold>E−H</bold> endosoma. Abbreviations corresponding to those mentioned in materials and methods section.</p></caption><graphic xmlns:xlink="http://www.w3.org/1999/xlink" xlink:href="zookeys-603-097-g002.jpg" position="float" orientation="portrait" xlink:type="simple" id="oo_94863.jpg"/></fig></tp:treatment-sec><tp:treatment-sec sec-type="etymology"><title>Etymology.</title><p>Named after the King ‘Fa Ngum’ who first established a unified kingdom (Lan Xang Kingdom) in Laos in 14th century, combined with Latin diminutive (-ellus); masculine.</p></tp:treatment-sec><tp:treatment-sec sec-type="discussion"><title>Discussion.</title><p>This new genus is at first sight reminiscent of <italic><tp:taxon-name><tp:taxon-name-part taxon-name-part-type="genus">Pachylygus</tp:taxon-name-part></tp:taxon-name></italic> Yasunaga or some taxa of <italic><tp:taxon-name><tp:taxon-name-part taxon-name-part-type="genus">Lygus</tp:taxon-name-part></tp:taxon-name></italic> (in broad sense, see <xref ref-type="bibr" rid="B5">Schwartz and Foottit 1998</xref>, <xref ref-type="bibr" rid="B10">Yasunaga et al. 2002</xref>). However, the less punctate and rather shagreened dorsal surface and atypical shape of the parameres suggest that <italic><tp:taxon-name><tp:taxon-name-part taxon-name-part-type="genus">Fangumellus</tp:taxon-name-part></tp:taxon-name></italic> is evidently not closely related to those taxa. It is our opinion that comparison with <italic><tp:taxon-name><tp:taxon-name-part taxon-name-part-type="genus">Paramiridius</tp:taxon-name-part></tp:taxon-name></italic> Miyamoto &amp; Yasunaga may merit careful consideration. One of <italic><tp:taxon-name><tp:taxon-name-part taxon-name-part-type="genus">Paramiridius</tp:taxon-name-part></tp:taxon-name></italic> species recently described from Laos, <italic><tp:taxon-name><tp:taxon-name-part taxon-name-part-type="genus">Paramiridius</tp:taxon-name-part> <tp:taxon-name-part taxon-name-part-type="species">laomontanus</tp:taxon-name-part></tp:taxon-name></italic> Oh, Yasunaga &amp; Lee, has some similarities in general appearance and male genitalia (e.g., ovoid body, impunctate dorsum, short labium, slender and apically hooked left paramere, thick-rimmed secondary gonopore, and apically expanded seminal duct) (<xref ref-type="bibr" rid="B1">Oh et al. 2015</xref>). Nonetheless, some of these similarities appear homoplasious or are shared by other mirine taxa. We currently cannot determine any sister taxon closely related to <italic><tp:taxon-name><tp:taxon-name-part taxon-name-part-type="genus">Fangumellus</tp:taxon-name-part></tp:taxon-name></italic>; a broader survey including the female genitalic structure is required to demonstrate its closest relative.</p><p>We can only suggest herein that the two unique characters exhibited on the parameres are in all likelihood autapomorphies for the new taxon (sigmoid, spiral, elongate hypophysis of right paramere and a thumb-like, subbasal protuberance of left paramere, which are not possessed by any other known mirine genera). In addition, the surface structure of <italic><tp:taxon-name><tp:taxon-name-part taxon-name-part-type="genus">Fangumellus</tp:taxon-name-part></tp:taxon-name></italic> (e.g., shagreened, impunctate dorsum with rather stiff vestiture) may be presumed as a derived character.</p><!--PageBreak--></tp:treatment-sec><ref-list><ref id="B5"><mixed-citation xmlns:xlink="http://www.w3.org/1999/xlink" xlink:type="simple">
          <person-group><name name-style="western"><surname>Schwartz</surname><given-names>MD</given-names></name><name name-style="western"><surname>Foottit</surname><given-names>RG</given-names></name></person-group> (<year>1998</year>) <article-title>Revision of the Nearctic species of the genus <italic><tp:taxon-name><tp:taxon-name-part taxon-name-part-type="genus">Lygus</tp:taxon-name-part></tp:taxon-name></italic> Hahn, with review of the Palearctic species (<tp:taxon-name><tp:taxon-name-part taxon-name-part-type="suborder">Heteroptera</tp:taxon-name-part></tp:taxon-name>: <tp:taxon-name><tp:taxon-name-part taxon-name-part-type="family">Miridae</tp:taxon-name-part></tp:taxon-name>).</article-title> <source>Memoirs on Entomology, International</source> <volume>10</volume>: <fpage>1</fpage>–<lpage>428</lpage>.</mixed-citation></ref><ref id="B10"><mixed-citation xmlns:xlink="http://www.w3.org/1999/xlink" xlink:type="simple">
          <person-group><name name-style="western"><surname>Yasunaga</surname><given-names>T</given-names></name><name name-style="western"><surname>Schwartz</surname><given-names>MD</given-names></name><name name-style="western"><surname>Chérot</surname><given-names>F</given-names></name></person-group> (<year>2002</year>) <article-title>New genera, species, synonymies, and combinations in the “<italic><tp:taxon-name><tp:taxon-name-part taxon-name-part-type="genus">Lygus</tp:taxon-name-part></tp:taxon-name></italic> complex” from Japan, with discussion on <italic><tp:taxon-name><tp:taxon-name-part taxon-name-part-type="genus">Peltidolygus</tp:taxon-name-part></tp:taxon-name></italic> Poppius and <italic><tp:taxon-name><tp:taxon-name-part taxon-name-part-type="genus">Warrisia</tp:taxon-name-part></tp:taxon-name></italic> Carvalho (<tp:taxon-name><tp:taxon-name-part taxon-name-part-type="suborder">Heteroptera</tp:taxon-name-part></tp:taxon-name>: <tp:taxon-name><tp:taxon-name-part taxon-name-part-type="family">Miridae</tp:taxon-name-part></tp:taxon-name>: <tp:taxon-name><tp:taxon-name-part taxon-name-part-type="subfamily">Mirinae</tp:taxon-name-part></tp:taxon-name>).</article-title> <source>American Museum Novitates</source> <volume>3378</volume>: <fpage>1</fpage>–<lpage>26</lpage>. doi: <ext-link xlink:type="simple" ext-link-type="doi" xlink:href="10.1206/0003-0082(2002)378&lt;0001:NGSSAC&gt;2.0.CO;2">10.1206/0003-0082(2002)378&lt;0001:NGSSAC&gt;2.0.CO;2</ext-link></mixed-citation></ref><ref id="B1"><mixed-citation xmlns:xlink="http://www.w3.org/1999/xlink" xlink:type="simple">
          <person-group><name name-style="western"><surname>Oh</surname><given-names>M</given-names></name><name name-style="western"><surname>Yasunaga</surname><given-names>T</given-names></name><name name-style="western"><surname>Lee</surname><given-names>S</given-names></name></person-group> (<year>2015</year>) <article-title>First record of the plant bug genus <italic><tp:taxon-name><tp:taxon-name-part taxon-name-part-type="genus">Paramiridius</tp:taxon-name-part></tp:taxon-name></italic> Miyamoto &amp; Yasunaga (<tp:taxon-name><tp:taxon-name-part taxon-name-part-type="suborder">Heteroptera</tp:taxon-name-part></tp:taxon-name>, <tp:taxon-name><tp:taxon-name-part taxon-name-part-type="family">Miridae</tp:taxon-name-part></tp:taxon-name>, <tp:taxon-name><tp:taxon-name-part taxon-name-part-type="subfamily">Mirinae</tp:taxon-name-part></tp:taxon-name>) from Indochina, with descriptions of two new species from Laos.</article-title> <source>ZooKeys</source> <volume>546</volume>: <fpage>51</fpage>–<lpage>59</lpage>. doi: <ext-link xlink:type="simple" ext-link-type="doi" xlink:href="10.3897/zookeys.546.6335">10.3897/zookeys.546.6335</ext-link></mixed-citation></ref></ref-list></tp:taxon-treatment>
