# Supplementary material for: Fangumellus flavobadius: a new genus and species of plant bug from Laos (Heteroptera, Miridae, Mirinae, Mirini)
Source: Zookeys. 2016 Jul 6;(603):97–103. doi: 10.3897/zookeys.603.9063 (PMC4978002; doi:10.3897/zookeys.603.9063)
Supplement: XML Treatment for Fangumellus flavobadius [file zookeys.603.9063-treatment2.xml]

<!DOCTYPE tp:taxon-treatment
  PUBLIC "-//TaxonX//DTD Taxonomic Treatment Publishing DTD v0 20100105//EN" "tax-treatment-NSO.dtd">
<tp:taxon-treatment xmlns:tp="http://www.plazi.org/taxpub"><tp:treatment-meta><kwd-group><label>Taxon classification</label><kwd><named-content content-type="kingdom">Animalia</named-content></kwd><kwd><named-content content-type="order">Hemiptera</named-content></kwd><kwd><named-content content-type="family">Miridae</named-content></kwd></kwd-group><mixed-citation publication-type="journal"><person-group><name><surname>Yasunaga</surname><given-names>Tomohide</given-names></name><name><surname>Oh</surname><given-names>Minsuk</given-names></name><name><surname>Lee</surname><given-names>Seunghwan</given-names></name></person-group><article-title><italic><tp:taxon-name><tp:taxon-name-part taxon-name-part-type="genus">Fangumellus</tp:taxon-name-part> <tp:taxon-name-part taxon-name-part-type="species">flavobadius</tp:taxon-name-part></tp:taxon-name></italic>: a new genus and species of plant bug from Laos (<tp:taxon-name><tp:taxon-name-part taxon-name-part-type="suborder">Heteroptera</tp:taxon-name-part></tp:taxon-name>, <tp:taxon-name><tp:taxon-name-part taxon-name-part-type="family">Miridae</tp:taxon-name-part></tp:taxon-name>, <tp:taxon-name><tp:taxon-name-part taxon-name-part-type="subfamily">Mirinae</tp:taxon-name-part></tp:taxon-name>, <tp:taxon-name><tp:taxon-name-part taxon-name-part-type="tribe">Mirini</tp:taxon-name-part></tp:taxon-name>)</article-title><source>Zookeys</source><day>6</day><month>7</month><year>2016</year><volume>2016</volume><issue>603</issue><fpage>97</fpage><lpage>103</lpage><pub-id pub-id-type="doi">10.3897/zookeys.603.9063</pub-id></mixed-citation></tp:treatment-meta><tp:nomenclature><tp:taxon-name>
            <tp:taxon-name-part taxon-name-part-type="genus">Fangumellus</tp:taxon-name-part>
            <tp:taxon-name-part taxon-name-part-type="species">flavobadius</tp:taxon-name-part>
            <object-id xmlns:xlink="http://www.w3.org/1999/xlink" content-type="zoobank" xlink:type="simple">http://zoobank.org/31A8801B-B1B5-45CA-96BB-3E1C9E1AF025</object-id>
          </tp:taxon-name><tp:taxon-status xmlns:xlink="http://www.w3.org/1999/xlink" xlink:type="simple">sp. n.</tp:taxon-status><xref ref-type="fig" rid="F1">Figs 1</xref><xref ref-type="fig" rid="F2">, 2</xref></tp:nomenclature><tp:treatment-sec sec-type="type material"><title>Type material.</title><p>Holotype male. LAOS: Xiang Khoang Prov., Kham Dist., Phosabous National Protected Area, Namchack Village, [<named-content xmlns:xlink="http://www.w3.org/1999/xlink" content-type="dwc:verbatimCoordinates" xlink:type="simple"><named-content content-type="geo-json" specific-use="{&#34;type&#34;:&#34;Point&#34;,&#34;coordinates&#34;:[103.7975,19.849167]}" xlink:type="simple">N19°50'57", E103°47'51"</named-content></named-content>, 670m alt.], light trap, 2 May 2015, Oh (Coll. No: 150429-MS-29) (AMNH_PBI 00380463).</p></tp:treatment-sec><tp:treatment-sec sec-type="diagnosis"><title>Diagnosis.</title><p>Recognized by the characters mentioned in generic diagnosis and distinctive color pattern. Most similar in general appearance to certain species of <italic><tp:taxon-name><tp:taxon-name-part taxon-name-part-type="genus">Lygus</tp:taxon-name-part></tp:taxon-name></italic> Hahn, <italic><tp:taxon-name><tp:taxon-name-part taxon-name-part-type="genus">Pachylygus</tp:taxon-name-part></tp:taxon-name></italic> Yasunaga or <italic><tp:taxon-name><tp:taxon-name-part taxon-name-part-type="genus">Peltidolygus</tp:taxon-name-part></tp:taxon-name></italic> Poppius (cf. <xref ref-type="bibr" rid="B5">Schwartz and Foottit 1998</xref>, <xref ref-type="bibr" rid="B10">Yasunaga et al. 2002</xref>); distinguished by somewhat shagreened pronotum without clear punctures, rather flat, not developed scutellum and unique shape of parameres.</p></tp:treatment-sec><tp:treatment-sec sec-type="description"><title>Description.</title><p><bold><italic>Male</italic></bold>: Body yellow, partly tinged with olive green (yellow parts assumed to be more or less greenish when alive); dorsal surface weakly shining, rather matte or roughened, with reddish brown pattern on hemelytron (Fig. <xref ref-type="fig" rid="F1">1A</xref>). <bold>Head</bold>: Pale brown, shining (Fig. <xref ref-type="fig" rid="F1">1C</xref>); apex of clypeus narrowly rouge (Fig. <xref ref-type="fig" rid="F1">1D</xref>). <bold>Antenna</bold>: Dark brown; basal quarter of segment II pale reddish brown; basal 1/3 parts of segments II and III creamy yellow. Labium shiny pale brown; apical half of segment IV darkened (Fig. <xref ref-type="fig" rid="F1">1B, D</xref>). <bold>Thorax</bold>: Pronotum yellowish brown, weakly wrinkled and faintly punctate, with pale olive disk; calli and collar yellowish brown; mesoscutum pale brown; scutellum olive green, shallowly wrinkled; pleura including scent efferent system yellowish brown; propleuron faintly punctate as in disk (Fig. <xref ref-type="fig" rid="F1">1D</xref>). <bold>Hemelytron</bold>: Pale brown, weakly shining, with two reddish brown, noticeable maculae at base of corium across base of clavus and at posterior half of corium to embolium (Fig. <xref ref-type="fig" rid="F1">1A</xref>); clavus with an obscure mark at middle and narrowly reddish brown apex; cuneus yellowish brown, with darkened apex; membrane smoky brown, with an yellow spot posterior to apex of cuneus. <bold>Legs</bold>: Coxae and legs yellowish brown (Fig. <xref ref-type="fig" rid="F1">1B</xref>); each coxa and trochanter slightly tinged with olive; apex of metafemur slightly darkened; apices of all tibia reddish brown; all tarsi pale reddish brown; each tarsomere III dark brown. <bold>Abdomen</bold>: Yellow, widely tinged with green; median parts of abdominal tergites sanguineous. Male genitalia as mentioned in generic description. <bold><italic>Female</italic></bold>: Unknown.</p></tp:treatment-sec><tp:treatment-sec sec-type="description"><title>Measurements</title><p>(in mm). Holotype male: Total body length 5.72; head width including eyes 1.18; head height 0.82; vertex width 0.46; lengths of antennal segments I−IV 0.56, 1.80, 0.73, 0.55; total length of labium 1.56; mesal pronotal length 1.18; basal pronotal width 2.21; maximum width across hemelytron 2.63; lengths of metafemur, tibia and tarsus 1.80, 2.57, 0.62; and lengths of meta-tarsomeres I−III 0.21, 0.22, 0.35.</p></tp:treatment-sec><tp:treatment-sec sec-type="etymology"><title>Etymology.</title><p>From Latin, flavus (= yellow) combined with badius (= maroon or chestnut brown), referring to the basic color pattern of this new species; an adjective.</p></tp:treatment-sec><tp:treatment-sec sec-type="distribution"><title>Distribution.</title><p>Laos (Xiang Khoang).</p></tp:treatment-sec><tp:treatment-sec sec-type="biology"><title>Biology.</title><p>Unknown; only one male was collected using UV light trap.</p></tp:treatment-sec><tp:treatment-sec sec-type="discussion"><title>Discussion.</title><p>This new species evidently represents a member of <italic><tp:taxon-name><tp:taxon-name-part taxon-name-part-type="genus">Lygus</tp:taxon-name-part></tp:taxon-name></italic> sensu lato. In the key to species of this complex group from Indo-Australian region (<xref ref-type="bibr" rid="B2">Poppius 1914</xref>), <!--PageBreak--><italic><tp:taxon-name><tp:taxon-name-part taxon-name-part-type="genus">Fangumellus</tp:taxon-name-part> <tp:taxon-name-part taxon-name-part-type="species">flavobadius</tp:taxon-name-part></tp:taxon-name></italic> actually keys out to <italic><tp:taxon-name><tp:taxon-name-part taxon-name-part-type="genus">Lygus</tp:taxon-name-part></tp:taxon-name></italic> [s.l.] <italic>dohrni</italic> Poppius, 1914, described from Sumatra, Indonesia. However, this mirid is distinct in having the following characters: Body elongate and large (6.5 mm in total length, 2.5 mm maximum width); apex of clypeus; dark membrane with yellow veins; antennal segment II 2.5 times as long as segment I; scutellum flat; clavus and corium rather strongly punctate than pronotum; and tibiae with brown spines, each of which has a dark, small dot. Judging from the original description by <xref ref-type="bibr" rid="B2">Poppius (1914)</xref>, his taxon is more probably close to <italic><tp:taxon-name><tp:taxon-name-part taxon-name-part-type="genus">Castanopsides</tp:taxon-name-part></tp:taxon-name></italic> Yasunaga-<italic><tp:taxon-name><tp:taxon-name-part taxon-name-part-type="genus">Mahania</tp:taxon-name-part></tp:taxon-name></italic> Poppius group (cf. Yasunaga and Duwal 2006). Although several recent works (e.g., <xref ref-type="bibr" rid="B4">Schwartz and Chérot 2005</xref>) carefully revised the generic placements for the species assigned to the <italic><tp:taxon-name><tp:taxon-name-part taxon-name-part-type="genus">Lygus</tp:taxon-name-part></tp:taxon-name></italic>-complex, dozens of species are still placed in <italic><tp:taxon-name><tp:taxon-name-part taxon-name-part-type="genus">Lygus</tp:taxon-name-part></tp:taxon-name></italic> sensu lato, and, needless to say, require further critical revisions.</p><!--PageBreak--></tp:treatment-sec><tp:treatment-sec><!--Section generated to contain objects referenced in tp:taxon-treatment.--><fig id="F1" position="float" orientation="portrait"><label>Figure 1.</label><caption><p>Habitus images of <italic><tp:taxon-name><tp:taxon-name-part taxon-name-part-type="genus">Fangumellus</tp:taxon-name-part> <tp:taxon-name-part taxon-name-part-type="species">flavobadius</tp:taxon-name-part></tp:taxon-name></italic>, holotype male. <bold>A</bold> dorsal view <bold>B</bold> ventral view <bold>C</bold> head in frontal view <bold>D</bold> head and thorax in left lateral view.</p></caption><graphic xmlns:xlink="http://www.w3.org/1999/xlink" xlink:href="zookeys-603-097-g001.jpg" position="float" orientation="portrait" xlink:type="simple" id="oo_94861.jpg"/></fig><fig id="F2" position="float" orientation="portrait"><label>Figure 2.</label><caption><p>Male genitalia of <italic><tp:taxon-name><tp:taxon-name-part taxon-name-part-type="genus">Fangumellus</tp:taxon-name-part> <tp:taxon-name-part taxon-name-part-type="species">flavobadius</tp:taxon-name-part></tp:taxon-name></italic>. <bold>A</bold> pygophore in ventral view <bold>B</bold> pygophore in caudal view <bold>C</bold> right paramere <bold>D</bold> left paramere <bold>E−H</bold> endosoma. Abbreviations corresponding to those mentioned in materials and methods section.</p></caption><graphic xmlns:xlink="http://www.w3.org/1999/xlink" xlink:href="zookeys-603-097-g002.jpg" position="float" orientation="portrait" xlink:type="simple" id="oo_94863.jpg"/></fig></tp:treatment-sec><ref-list><ref id="B5"><mixed-citation xmlns:xlink="http://www.w3.org/1999/xlink" xlink:type="simple">
          <person-group><name name-style="western"><surname>Schwartz</surname><given-names>MD</given-names></name><name name-style="western"><surname>Foottit</surname><given-names>RG</given-names></name></person-group> (<year>1998</year>) <article-title>Revision of the Nearctic species of the genus <italic><tp:taxon-name><tp:taxon-name-part taxon-name-part-type="genus">Lygus</tp:taxon-name-part></tp:taxon-name></italic> Hahn, with review of the Palearctic species (<tp:taxon-name><tp:taxon-name-part taxon-name-part-type="suborder">Heteroptera</tp:taxon-name-part></tp:taxon-name>: <tp:taxon-name><tp:taxon-name-part taxon-name-part-type="family">Miridae</tp:taxon-name-part></tp:taxon-name>).</article-title> <source>Memoirs on Entomology, International</source> <volume>10</volume>: <fpage>1</fpage>–<lpage>428</lpage>.</mixed-citation></ref><ref id="B10"><mixed-citation xmlns:xlink="http://www.w3.org/1999/xlink" xlink:type="simple">
          <person-group><name name-style="western"><surname>Yasunaga</surname><given-names>T</given-names></name><name name-style="western"><surname>Schwartz</surname><given-names>MD</given-names></name><name name-style="western"><surname>Chérot</surname><given-names>F</given-names></name></person-group> (<year>2002</year>) <article-title>New genera, species, synonymies, and combinations in the “<italic><tp:taxon-name><tp:taxon-name-part taxon-name-part-type="genus">Lygus</tp:taxon-name-part></tp:taxon-name></italic> complex” from Japan, with discussion on <italic><tp:taxon-name><tp:taxon-name-part taxon-name-part-type="genus">Peltidolygus</tp:taxon-name-part></tp:taxon-name></italic> Poppius and <italic><tp:taxon-name><tp:taxon-name-part taxon-name-part-type="genus">Warrisia</tp:taxon-name-part></tp:taxon-name></italic> Carvalho (<tp:taxon-name><tp:taxon-name-part taxon-name-part-type="suborder">Heteroptera</tp:taxon-name-part></tp:taxon-name>: <tp:taxon-name><tp:taxon-name-part taxon-name-part-type="family">Miridae</tp:taxon-name-part></tp:taxon-name>: <tp:taxon-name><tp:taxon-name-part taxon-name-part-type="subfamily">Mirinae</tp:taxon-name-part></tp:taxon-name>).</article-title> <source>American Museum Novitates</source> <volume>3378</volume>: <fpage>1</fpage>–<lpage>26</lpage>. doi: <ext-link xlink:type="simple" ext-link-type="doi" xlink:href="10.1206/0003-0082(2002)378&lt;0001:NGSSAC&gt;2.0.CO;2">10.1206/0003-0082(2002)378&lt;0001:NGSSAC&gt;2.0.CO;2</ext-link></mixed-citation></ref><ref id="B2"><mixed-citation xmlns:xlink="http://www.w3.org/1999/xlink" xlink:type="simple">
          <person-group><name name-style="western"><surname>Poppius</surname><given-names>B</given-names></name></person-group> (<year>1914</year>) <article-title>Zur Kenntnis der Indo-Australischen <italic><tp:taxon-name><tp:taxon-name-part taxon-name-part-type="genus">Lygus</tp:taxon-name-part></tp:taxon-name></italic>-Arten.</article-title> <source>Annales Historico-Naturales Musei Nationalis Hungarici</source> <volume>12</volume>: <fpage>337</fpage>–<lpage>398</lpage>.</mixed-citation></ref><ref id="B4"><mixed-citation xmlns:xlink="http://www.w3.org/1999/xlink" xlink:type="simple">
          <person-group><name name-style="western"><surname>Schwartz</surname><given-names>MD</given-names></name><name name-style="western"><surname>Chérot</surname><given-names>F</given-names></name></person-group> (<year>2005</year>) <article-title>Miscellanea Miridologica (<tp:taxon-name><tp:taxon-name-part taxon-name-part-type="class">Insecta</tp:taxon-name-part></tp:taxon-name>: <tp:taxon-name><tp:taxon-name-part taxon-name-part-type="suborder">Heteroptera</tp:taxon-name-part></tp:taxon-name>).</article-title> <source>Zootaxa</source> <volume>814</volume>: <fpage>1</fpage>–<lpage>24</lpage>.</mixed-citation></ref></ref-list></tp:taxon-treatment>
